# Supplementary material for: An ADAM10 Exosite Inhibitor Is Efficacious in an In Vivo Collagen-Induced Arthritis Model
Source: Pharmaceuticals (Basel). 2024 Jan 9;17(1):87. doi: 10.3390/ph17010087 (PMC10819767; doi:10.3390/ph17010087)
Supplement: Supplementary file 1 [file pharmaceuticals-17-00087-s001.zip]

Archive with 1 entries (1 files):
- pharmaceuticals-2657811-supplementary.pdf
